# Supplementary material for: The Challenge of Lyssavirus Infections in Domestic and Other Animals: A Mix of Virological Confusion, Consternation, Chagrin, and Curiosity
Source: Pathogens. 2025 Jun 13;14(6):586. doi: 10.3390/pathogens14060586 (PMC12195927; doi:10.3390/pathogens14060586)
Supplement: Supplementary file 1 [file pathogens-14-00586-s001.zip]

Archive with 1 entries (1 files):
- pathogens-3656780-supplementary.pdf
